# Supplementary material for: Development of large-scale mosquito densovirus production by in vivo methods
Source: Parasit Vectors. 2019 May 22;12:255. doi: 10.1186/s13071-019-3509-5 (PMC6532183; doi:10.1186/s13071-019-3509-5)
Supplement: Supplementary file 1 — Additional file 1: Table S1. Primers and amplification conditions for PCR and qPCR assays. [file 13071_2019_3509_MOESM1_ESM.xls]

## Sheet: Table S1
Additional file 1: Table S1. Primers and amplification conditions for PCR and qPCR assays
Gene	Primer name	Sequences （5’-3’）	Annealing temperature and cycles	Usage of primer
MDVs NS1	899F	ATAACGGGTCACAGGCAAGCA	55 °C, 35	PCR
	1481R	GTTTCGATACCGTAACGGATGC
MDVs NS1	1334F	CAGGAGGAAACAGCACAAGA	55 °C, 40	quantitation of gene expression
	1481R	GTTTCGATACCGTAACGGATGC
CquRpL8	CquRpL8F	GCTGGCCGAAGGTGCGTGGT	55 °C, 35	PCR
	CquRpL8R	TTGCGACCTGGCGGCGTTCC
AaeRpS7	AaeRpS7F	ATGGTTTTCGGATCAAAGG	55 °C, 35	PCR
	AaeRpS7R	CTTGTGTTCAATGGTGGTCTG
AalRpS7	AalRpS7F	CTGATGCGTTCGAGGGTCAA	55 °C, 35	PCR
	AalRpS7R	ACGCTCACCAATGAACACGA
